# Supplementary material for: Antimicrobial resistance among clinically relevant bacterial isolates in Accra: a retrospective study
Source: BMC Res Notes. 2018 Apr 25;11:254. doi: 10.1186/s13104-018-3377-7 (PMC5918760; doi:10.1186/s13104-018-3377-7)
Supplement: Supplementary file 2 — Additional file 2. List of isolates and proportion (%) of resistance against each tested antibiotic. Data shown for each laboratory. Total list of all bacteria isolated at the six laboratories and the percentage of resistant bacteria against all tested antibiotics. TH (Trust Hospital); MDC (Mediplast Diagnostic Center); PSGL (Patholab Solutions Ghana Limited); LAGH (LA General Hospital); G2ML (G2 Medical Laboratory); HTMC (Holy Trinity Medical Center). [file 13104_2018_3377_MOESM2_ESM.xlsx]

## Sheet: Sheet1
Additional table 1
List of isolates and proportion (%) of resistance against each tested antibiotic. Data shown for each laboratory.
Isolates from Trust Hospital Lab
	E. coli	Klebsiella spp.	S. aureus	Pseudomonas spp.	E. faecalis	Enterobacter spp.	S. epidermidis	Proteus spp.	N. gonnorhoea
AMP	2.06186	8	33.3333	0	7.40741	0	66.6667	20	50
COT	4.12371	16	23.8095	18.75	7.40741	0	33.3333	20	50
AMC	30.9278	24	0	25	18.5185	0	0	60	0
NAL	53.6082	32	19.0476	6.25	77.7778	0	0	0	0
TET	17.5258	16	19.0476	0	14.8148	33.3333	66.6667	0	50
CRO	26.8041	44	9.52381	43.75	22.2222	0	66.6667	0	0
CAZ	15.4639	24	14.2857	12.5	18.5185	0	0	0	0
NIT	3.09278	20	9.52381	6.25	0	0	0	0	0
GEN	16.4948	12	19.0476	12.5	33.3333	16.6667	0	20	0
CIP	34.0206	8	0	6.25	0	0	0	0	0
LEV	23.7113	12	0	6.25	18.5185	0	0	0	0
NOR	20.6186	0	4.7619	0	7.40741	0	0	0	25
CHL	1.03093	4	0	18.75	0	16.6667	66.6667	20	50
CXM	25.7732	40	4.7619	93.75	18.5185	83.3333	0	20	0
AMK	3.09278	0	0	0	7.40741	0	0	0	0
PIP	15.4639	0	9.52381	6.25	25.9259	0	0	20	0
NTD	1.03093	8	0	0	11.1111	0	0	0	0
CTX	8.24742	8	9.52381	81.25	3.7037	0	0	0	0
P	0	4	28.5714	0	3.7037	0	0	0	0
FLU	0	0	19.0476	0	3.7037	0	0	0	0
ERY	0	0	19.0476	0	0	0	0	0	0
AMX	0	4	4.7619	6.25	0	0	0	0	0
Isolates from Mediplast Diagnostic Lab
	Citrobacter spp.	S. aureus	Pseudomonas spp.	S. epidermidis	K. pneumoniae	P. aeruginosa	Enterobacter spp.	N. gonorrhoea	E. coli	Y. pestis	Proteus spp.	Klebsiella spp.
AMP	0	62.5	100	50	100	0	40	100	42.8571	100	0	100
COT	0	12.5	33.3333	25	0	0	40	50	42.8571	0	100	0
TET	100	87.5	100	75	100	100	80	0	71.4286	0	100	100
CRO	100	0	0	0	100	0	0	0	28.5714	0	0	0
CAZ	0	0	0	0	0	0	0	0	0	0	0	0
NIT	0	12.5	33.3333	25	0	100	20	0	0	0	50	0
GEN	0	0	0	0	100	0	0	50	14.2857	0	0	0
CIP	100	12.5	0	25	100	100	40	50	14.2857	100	50	0
LEV	0	0	0	0	100	0	0	0	0	0	0	0
NOR	0	12.5	66.6667	0	0	100	20	0	14.2857	100	50	0
CHL	0	50	66.6667	25	100	0	80	0	57.1429	0	50	0
CXM	0	12.5	0	25	0	0	20	50	14.2857	0	0	0
AMK	0	12.5	0	0	100	0	20	0	0	0	0	0
PIP	0	0	0	0	100	0	0	0	14.2857	0	0	0
CTX	100	37.5	33.3333	25	100	0	0	0	57.1429	0	0	0
P	0	0	0	0	0	0	0	0	0	0	0	0
AMX	0	12.5	0	0	0	0	0	0	0	0	0	0
OF	0	0	0	0	100	0	20	0	28.5714	0	0	0
CLX	0	37.5	0	50	0	0	0	0	0	0	0	0
PEF	0	0	0	0	0	0	0	50	0	0	0	0
CEF	0	0	0	0	0	0	0	50	0	0	0	0
Isolates from Patholab Solutions Ghana Limited
	E. coli	S. aureus	P. aeruginosa	P. vulgaris	Citrobacter spp.	Pseudomonas spp.	S. saprophyticus	S. epidermidis	E. faecalis	Kleb spp.	Proteus spp.	P. mirabilis
CEF	51.6667	20.7865	0	62.5	0	7.69231	42.8571	0	28.5714	75	42.8571	0
PIP	76.6667	26.9663	33.3333	50	100	7.69231	85.7143	0	42.8571	75	28.5714	0
CHL	3.33333	2.80899	33.3333	37.5	0	15.3846	0	0	0	0	42.8571	0
CTX	10.8333	8.42697	66.6667	37.5	0	53.8462	0	0	0	0	71.4286	100
AMK	8.33333	5.05618	0	0	0	15.3846	0	0	14.2857	0	0	0
GEN	49.1667	43.8202	66.6667	37.5	100	61.5385	28.5714	100	28.5714	50	57.1429	100
LEV	55.8333	16.8539	33.3333	25	0	0	28.5714	0	0	75	57.1429	0
NAL	77.5	28.6517	33.3333	62.5	100	7.69231	57.1429	0	42.8571	75	28.5714	0
CFT	76.6667	29.7753	33.3333	62.5	100	7.69231	71.4286	0	42.8571	75	42.8571	0
AUG	80	80.3371	33.3333	62.5	100	38.4615	71.4286	0	85.7143	75	42.8571	0
CIP	54.1667	24.1573	33.3333	50	0	15.3846	42.8571	0	14.2857	75	57.1429	0
TET	94.1667	89.8876	100	75	100	100	100	100	114.286	100	100	100
NOR	58.3333	23.0337	33.3333	12.5	0	0	28.5714	0	0	75	28.5714	0
NIT	23.3333	8.42697	0	12.5	0	15.3846	42.8571	0	0	75	14.2857	0
VAN	10.8333	28.6517	66.6667	25	0	84.6154	0	100	28.5714	0	14.2857	100
CTR	10	5.61798	66.6667	0	0	61.5385	14.2857	0	14.2857	0	71.4286	100
MEM	10.8333	58.427	66.6667	25	0	92.3077	0	100	42.8571	0	14.2857	100
COT	12.5	60.6742	33.3333	25	0	100	0	100	57.1429	0	71.4286	100
ERY	0.833333	44.382	0	0	0	15.3846	0	0	28.5714	0	0	0
P	0	48.3146	0	0	0	7.69231	0	0	14.2857	0	0	0
AMP	15.8333	56.7416	33.3333	37.5	0	92.3077	0	0	42.8571	0	71.4286	100
CRX	11.6667	46.0674	0	37.5	0	100	0	100	42.8571	0	14.2857	100
Isolates from LA General Hospital
	S. aureus	P. mirabilis	E. coli	Pseudomonas spp.	K. pneumoniae	Enterococcus spp.	Citrobacter spp.	P. aeruginosa	Klebsiella spp.	Proteus spp.	Enterobacter spp.	S. epidermidis	Acinetobacter spp.	Bacillus spp.	Streptococcus spp.	S. saprophyticus	Salmonella spp.
COT	79.5455	75	82.3529	31.0345	100	50	76.4706	50	65	70.5882	75	100	0	100	100	83.3333	0
CIP	23.8636	75	2.94118	13.7931	0	0	23.5294	5.55556	10	11.7647	16.6667	0	100	0	0	16.6667	0
ERY	43.1818	0	1.47059	0	0	16.6667	0	0	0	0	0	0	0	0	50	0	0
GEN	15.9091	62.5	50	58.6207	0	33.3333	47.0588	61.1111	40	58.8235	25	0	0	0	50	16.6667	0
P	20.4545	0	0	0	0	0	0	0	0	0	0	100	0	100	0	0	0
AMP	59.0909	87.5	85.2941	27.5862	100	66.6667	100	38.8889	90	76.4706	91.6667	100	0	100	50	83.3333	100
FLX	12.5	0	0	0	100	0	0	0	0	5.88235	0	0	0	66.6667	0	16.6667	0
MEM	18.1818	50	5.88235	10.3448	100	16.6667	17.6471	22.2222	5	11.7647	16.6667	100	0	33.3333	0	33.3333	0
TET	37.5	25	25	27.5862	100	33.3333	41.1765	50	40	41.1765	66.6667	0	0	0	50	0	100
AUG	28.4091	0	0	0	0	0	0	0	0	0	0	0	0	0	0	0	0
VAN	12.5	0	0	0	0	0	0	0	0	0	0	100	0	100	0	0	0
CRX	44.3182	87.5	64.7059	79.3103	100	66.6667	47.0588	72.2222	50	58.8235	41.6667	100	100	100	0	66.6667	0
AMK	2.27273	12.5	2.94118	20.6897	0	0	0	11.1111	5	5.88235	0	0	0	0	0	0	0
LEV	10.2273	75	4.41176	13.7931	0	0	29.4118	5.55556	10	29.4118	16.6667	0	100	0	0	0	0
CTR	4.54545	62.5	5.88235	55.1724	0	16.6667	11.7647	55.5556	15	52.9412	33.3333	0	100	0	0	0	0
CTX	22.7273	75	7.35294	100	0	16.6667	29.4118	77.7778	25	47.0588	41.6667	0	100	0	100	0	0
CHL	2.27273	25	0	24.1379	0	33.3333	29.4118	27.7778	30	29.4118	16.6667	0	100	0	0	0	0
RO	12.5	0	0	13.7931	0	0	0	0	0	0	0	0	0	0	0	0	0
SPX	9.09091	0	0	0	0	0	0	0	0	0	0	0	0	0	50	0	0
LM	12.5	0	0	6.89655	0	0	0	0	0	0	0	0	0	0	0	0	0
AZM	13.6364	0	0	6.89655	0	16.6667	0	0	0	0	0	0	0	0	100	0	0
AMX	15.9091	0	0	6.89655	0	0	0	0	0	0	0	0	0	0	50	0	0
OF	0	0	0	6.89655	0	33.3333	0	0	5	5.88235	0	0	0	0	0	0	0
NAL	7.95455	0	54.4118	0	0	33.3333	11.7647	0	10	5.88235	25	0	0	0	0	50	100
PPA	9.09091	0	52.9412	0	0	33.3333	23.5294	0	15	11.7647	25	0	0	0	0	83.3333	0
NIT	9.09091	12.5	8.82353	0	0	16.6667	17.6471	0	15	5.88235	0	0	0	0	0	33.3333	0
Isolates from G2 Medical Laboratory
	Pseudomonas spp.	S. aureus	N. gonorrhoea	Enterococcus spp.	Streptococcus spp.	P. aeruginosa	S. epidermidis	E. coli	P. mirabilis	Citrobacter spp.	P. vulgaris	Acinetobacter spp.	Klebsiella spp.	Enterobacter spp.
GEN	84	39.2857	16.6667	42.8571	0	85.7143	33.3333	47.619	0	52.1739	0	100	0	66.6667
MEM	68	0	0	14.2857	0	57.1429	0	10.7143	100	43.4783	100	100	0	66.6667
CIP	16	21.4286	25	35.7143	40	0	16.6667	50	0	26.087	0	0	0	33.3333
PEN	0	82.1429	75	50	40	0	16.6667	0	0	0	0	0	0	0
AMP	0	85.7143	16.6667	64.2857	60	0	16.6667	13.0952	100	56.5217	100	100	0	66.6667
AUG	0	92.8571	0	71.4286	80	0	100	84.5238	0	43.4783	0	0	100	33.3333
VAN	0	39.2857	0	42.8571	60	0	0	0	0	0	0	0	0	0
COT	0	64.2857	0	64.2857	60	0	16.6667	8.33333	100	39.1304	100	100	0	66.6667
ERY	0	42.8571	0	35.7143	60	0	16.6667	0	0	0	0	0	0	0
CRX	0	50	25	57.1429	40	0	16.6667	10.7143	0	56.5217	100	100	0	66.6667
TET	0	75	83.3333	57.1429	80	0	100	86.9048	0	78.2609	100	100	0	100
FLX	0	14.2857	0	42.8571	40	0	16.6667	0	0	0	0	0	0	0
CFT	52	7.14286	0	14.2857	0	28.5714	83.3333	63.0952	0	39.1304	0	0	0	33.3333
AMK	0	0	0	14.2857	20	7.14286	0	2.38095	0	4.34783	0	0	0	0
PIP	60	7.14286	0	28.5714	20	35.7143	66.6667	82.1429	0	43.4783	0	0	100	33.3333
NAL	0	10.7143	0	14.2857	20	0	66.6667	76.1905	0	39.1304	0	0	100	33.3333
LEV	12	0	0	14.2857	0	0	16.6667	39.2857	0	17.3913	0	0	0	0
NOR	4	0	8.33333	14.2857	20	7.14286	16.6667	40.4762	0	17.3913	0	0	0	0
CTX	0	3.57143	8.33333	14.2857	0	0	0	9.52381	0	47.8261	100	100	0	33.3333
CTR	0	3.57143	16.6667	28.5714	20	0	50	73.8095	0	60.8696	0	0	0	66.6667
CHL	0	3.57143	0	7.14286	0	0	0	10.7143	100	39.1304	100	100	0	33.3333
NIT	0	0	0	0	20	0	0	22.619	0	26.087	0	0	0	33.3333
Isolates from Holy Trinity Medical Center
	E. coli	Staph spp.	C. freundii	M. morganii	Klebsiella spp.	P. aeruginosa	Proteus spp.	Enterococcus spp.	Providencia spp.	Enterobacter spp.	Pseudomonas spp.	Citrobacter spp.	S. pyogenes	Bacillus spp.
CPZ	53.4884	77.381	51.0638	0	41.6667	8.33333	0	22.5806	56.6038	82.6087	14.2857	50	0	0
CIP	61.6279	57.8947	42.5532	33.3333	58.3333	25	75	58.0645	50.9434	0	42.8571	100	50	100
CTR	59.3023	33.8346	58.5106	33.3333	41.6667	41.6667	50	29.0323	50.9434	69.5652	100	75	0	0
PIP	19.7674	23.6842	28.7234	0	16.6667	0	25	12.9032	18.8679	30.4348	14.2857	0	0	0
CTX	59.3023	65.7895	70.2128	33.3333	75	100	100	58.0645	64.1509	78.2609	71.4286	75	0	100
TET	97.6744	91.7293	90.4255	66.6667	83.3333	91.6667	100	93.5484	98.1132	104.348	114.286	75	100	100
LEV	50	40.2256	43.617	0	16.6667	0	50	48.3871	39.6226	73.913	42.8571	50	50	0
GEN	26.7442	22.9323	43.617	33.3333	16.6667	16.6667	50	32.2581	28.3019	69.5652	42.8571	25	0	0
NX	55.814	36.8421	42.5532	0	41.6667	8.33333	25	45.1613	52.8302	73.913	0	100	0	0
AMK	12.7907	10.9023	13.8298	0	8.33333	16.6667	0	22.5806	18.8679	13.0435	28.5714	0	0	100
NA	66.2791	45.8647	53.1915	0	41.6667	8.33333	25	54.8387	62.2642	100	14.2857	75	0	0
AMP	10.4651	3.38346	23.4043	100	41.6667	58.3333	75	6.45161	16.9811	4.34783	85.7143	0	0	0
OF	9.30233	1.8797	5.31915	0	16.6667	16.6667	25	6.45161	5.66038	0	28.5714	0	0	0
CHL	8.13953	1.50376	12.766	0	16.6667	50	100	0	5.66038	0	85.7143	0	0	0
CXM	4.65116	1.50376	14.8936	100	25	66.6667	75	3.22581	11.3208	0	85.7143	0	0	0
COT	15.1163	48.8722	20.2128	100	25	83.3333	100	35.4839	15.0943	0	100	0	100	100
NIT	56.9767	32.7068	54.2553	0	41.6667	8.33333	25	41.9355	60.3774	60.8696	14.2857	75	0	0
SPX	1.16279	29.3233	0	0	0	8.33333	0	22.5806	1.88679	0	0	0	50	0
AMX	1.16279	36.0902	4.25532	0	0	16.6667	0	12.9032	5.66038	4.34783	14.2857	0	0	0
ERY	2.32558	45.1128	3.19149	0	8.33333	16.6667	0	29.0323	3.77358	0	14.2857	0	200	100
LM	3.48837	42.8571	4.25532	0	8.33333	16.6667	0	29.0323	5.66038	4.34783	14.2857	0	50	100
RO	2.32558	35.3383	1.06383	0	8.33333	16.6667	0	32.2581	3.77358	0	0	0	100	100
AZM	1.16279	31.5789	1.06383	0	16.6667	8.33333	0	19.3548	1.88679	0	14.2857	0	100	100
